# Supplementary material for: A Compared Study of Eicosapentaenoic Acid and Docosahexaenoic Acid in Improving Seizure-Induced Cognitive Deficiency in a Pentylenetetrazol-Kindling Young Mice Model
Source: Mar Drugs. 2023 Aug 24;21(9):464. doi: 10.3390/md21090464 (PMC10533149; doi:10.3390/md21090464)
Supplement: Supplementary file 1 [file marinedrugs-21-00464-s001.zip]

Archive with 1 entries (1 files):
- marinedrugs-2521134-supplementary.pdf
